# Supplementary material for: QRS Index as a Predictor of Response to Cardiac Resynchronization Therapy: A Systematic Review and Meta-Analysis
Source: J Clin Med. 2026 Apr 17;15(8):3074. doi: 10.3390/jcm15083074 (PMC13116760; doi:10.3390/jcm15083074)
Supplement: Supplementary file 1 [file jcm-15-03074-s001.zip]

Archive with 1 entries (1 files):
- jcm-4229705-supplementary.pdf
